# Supplementary material for: Rosavin Alleviates LPS-Induced Acute Lung Injure by Modulating the TLR-4/NF-κB/MAPK Singnaling Pathways
Source: Int J Mol Sci. 2024 Feb 3;25(3):1875. doi: 10.3390/ijms25031875 (PMC10856478; doi:10.3390/ijms25031875)
Supplement: Supplementary file 1 [file ijms-25-01875-s001.zip]

Archive with 2 entries (2 files):
- Original Images for Blots Gels.pdf
- Supplementary Material.pdf
